# Supplementary material for: Pregnancy exposure to individual phthalate concentrations and their mixtures in relation to pediatric serum antibody response
Source: Eur J Epidemiol. 2026 Mar 12;41(4):479–93. doi: 10.1007/s10654-026-01387-1 (PMC13331858; doi:10.1007/s10654-026-01387-1)
Supplement: Supplementary file 1 — Supplementary Material 1 [file 10654_2026_1387_MOESM1_ESM.xlsx]

## Sheet: TableS1
Table S1. Differences between characteristics of the included PROGRESS mother-child pairs and the remainder of the cohort.
Variable	Included, (N = 362)	Not Included, (N = 586)	p-value *
Child sex			0.7213
Boys	187 (52%)	311 (53%)
Girls	175 (48%)	275 (47%)
Child age (years) mean (SD)	4.75 (0.7)	4.77 (0.5)	0.26
Socioeconomic Status (SES) **			0.68
Low	185 (51%)	299 (51%)
Medium	140 (39%)	217 (37%)
High	37 (10%)	70 (12%)
Mother age (years) mean (SD)	27.78 (5.59)	28.2 (5.43)	0.2621
SD: Standard Deviation; %: percentage
* Differences in categorical variables tested using Pearson Chi-Square, differences in continuous variables tested using Mann Whitney U test
** SES is defined using the 13-factor AMAI index

## Sheet: TableS2 
Table S2. Gestaional urine concentrations of phthalate metabolites (ng/mL) corrected by specific gravity and log2-trasformed (2007-2012).
Metabolite		at 2nd trimester (n = 362)
				Percentile
	Acronym	Mean	SDa	P0a	P25	P50	P75	P100
Monoethyl phthalate	MEP	7.17	1.9	3.12	5.9	6.94	8.57	14.43
Mono-n-butyl phthalate	MBP	6.33	1.54	1.83	5.22	6.32	7.26	10.78
Mono-isobutyl phthalate	MiBP	3.26	1.33	-0.28	2.43	3.25	4.2	7.11
Mono-hydroxybutyl phthalate	MHBP	2.81	1.66	-2.93	1.8	2.81	3.95	7.84
Mono-hydroxyisobutyl phthalate	MHiBP	1.88	1.34	-1.87	1.07	1.87	2.78	5.29
Monobenzyl phthalate	MBzP	2.5	1.78	-3.32	1.48	2.44	3.49	10.15
Mono-3-carboxypropyl phthalate	MCPP	0.53	1.3	-3.69	-0.28	0.53	1.27	4.39
Mono-2-ethylhexyl phthalate	MEHP	2.57	1.54	-1.57	1.57	2.58	3.46	7.7
Mono-2-ethyl-5-hydroxyhexyl phthalate	MEHHP	4.39	1.48	-0.47	3.58	4.35	5.28	9.23
Mono-2-ethyl-5-oxohexyl phthalate	MEOHP	4.26	1.46	-0.47	3.44	4.24	5.11	8.82
Mono-2-ethyl-5-carboxypentyl phthalate	MECPP	5.47	1.33	1.56	4.68	5.36	6.21	10.51
Mono carboxyisooctyl phthalate	MCOP	2.25	1.37	-2.45	1.4	2.13	3.04	6.92
Monooxononyl phthalate	MONP	0.49	1.54	-4.14	-0.48	0.3	1.38	6.4
Mono carboxyisononyl phthalate	MCNP	-0.05	1.14	-4.04	-0.68	-0.07	0.53	3.78
mono-2-ethyl-5-carboxypentyl terephthalate	MECPTP	1.02	1.5	-3.54	0.12	1.01	1.94	5.69
		at 3rd trimester (n = 317)
Monoethyl phthalate	MEP	7.27	1.98	0.93	5.92	7.17	8.59	12.35
Mono-n-butyl phthalate	MBP	6.49	1.51	2.34	5.52	6.46	7.41	10.87
Mono-isobutyl phthalate	MiBP	3.47	1.47	-0.86	2.57	3.45	4.27	8.83
Mono-hydroxybutyl phthalate	MHBP	2.96	1.57	-3.24	1.84	2.95	4.01	7.69
Mono-hydroxyisobutyl phthalate	MHiBP	1.97	1.48	-3.45	1.02	1.93	2.81	7.24
Monobenzyl phthalate	MBzP	2.51	1.78	-2.66	1.37	2.61	3.58	11.1
Mono-3-carboxypropyl phthalate	MCPP	0.62	1.35	-3.13	-0.18	0.5	1.45	7.35
Mono-2-ethylhexyl phthalate	MEHP	2.55	1.61	-2.34	1.47	2.45	3.44	8.79
Mono-2-ethyl-5-hydroxyhexyl phthalate	MEHHP	4.58	1.48	0.64	3.65	4.52	5.52	10.8
Mono-2-ethyl-5-oxohexyl phthalate	MEOHP	4.54	1.45	0.8	3.56	4.4	5.38	10.39
Mono-2-ethyl-5-carboxypentyl phthalate	MECPP	5.68	1.37	2.23	4.82	5.59	6.45	11.07
Mono carboxyisooctyl phthalate	MCOP	2.26	1.35	-1.19	1.34	2.16	3.13	7.17
Monooxononyl phthalate	MONP	0.74	1.46	-2.76	-0.21	0.66	1.72	5.78
Mono carboxyisononyl phthalate	MCNP	0.09	1.16	-3.62	-0.61	0	0.86	5.48
mono-2-ethyl-5-carboxypentyl terephthalate	MECPTP	1.37	1.55	-3.58	0.4	1.25	2.33	6.13
aSD: Standard Deviation, P: percentile

## Sheet: TableS3
TableS3: Results from the individual chemical regression. Estimated associations (95% Confidence Intervals (CI), p-values and False discovery Rate (FDR) correction) between the individual phthalate (log2-transformed levels and assessed in the 2nd trimester) and log2-transformed antibody response to vaccinations in PROGRESS children. All results were reported as the percent change (%) in mean anti…
Exposure 2nd trimester		Overall population					Girls					Boys
Antibody	Metabolite	Beta	95%CI	p.value	FDR		Beta	95%CI	p.value	FDR		Beta	95%CI	p.value	FDR
Diphtheria	MEP	0.04	-0.02; 0.1	0.24	0.51		4.63508	-1.38; 11.02	0.132854	0.51082		0.58979	-5.08; 6.6	0.841696	0.88691
Diphtheria	MBP	-0.04	-0.11; 0.03	0.27	0.51		-3.61992	-10.4; 3.67	0.319847	0.51082		-2.25046	-8.94; 4.93	0.527186	0.88691
Diphtheria	MiBP	-0.01	-0.1; 0.07	0.76	0.77		-0.656074	-9.07; 8.53	0.883417	0.883417		-1.31	-8.78; 6.77	0.741251	0.88691
Diphtheria	MHBP	-0.03	-0.1; 0.03	0.34	0.51		-3.20125	-9.6; 3.65	0.34916	0.51082		-1.5695	-7.78; 5.06	0.632476	0.88691
Diphtheria	MHiBP	-0.01	-0.1; 0.07	0.77	0.77		-1.29916	-9.59; 7.76	0.769071	0.883417		-0.564074	-8.06; 7.54	0.88691	0.88691
Diphtheria	MBzP	-0.01	-0.08; 0.05	0.69	0.77		-2.67709	-8.77; 3.82	0.408656	0.51082		0.51052	-5.38; 6.77	0.868143	0.88691
Diphtheria	MCPP	-0.06	-0.15; 0.02	0.15	0.51		-5.15073	-12.69; 3.04	0.209418	0.51082		-3.36062	-11.44; 5.45	0.440544	0.88691
Diphtheria	MEHP	-0.01	-0.09; 0.06	0.74	0.77		-0.643961	-7.62; 6.86	0.861164	0.883417		-1.45741	-8.22; 5.8	0.684086	0.88691
Diphtheria	MEHHP	-0.05	-0.12; 0.03	0.24	0.51		-4.12768	-11.13; 3.42	0.273863	0.51082		-1.96497	-8.91; 5.51	0.594643	0.88691
Diphtheria	MEOHP	-0.04	-0.12; 0.04	0.32	0.51		-3.20087	-10.34; 4.51	0.40303	0.51082		-2.01658	-9.08; 5.59	0.591636	0.88691
Diphtheria	MECPP	-0.05	-0.14; 0.03	0.21	0.51		-3.87143	-11.73; 4.69	0.362249	0.51082		-3.29302	-10.88; 4.94	0.419732	0.88691
Diphtheria	MCOP	-0.04	-0.12; 0.04	0.31	0.51		-5.08651	-12.24; 2.65	0.190219	0.51082		-0.682327	-8.67; 8.01	0.872196	0.88691
Diphtheria	MONP	-0.03	-0.11; 0.04	0.37	0.51		-4.04007	-10.44; 2.82	0.239769	0.51082		-0.703068	-7.95; 7.11	0.854456	0.88691
Diphtheria	MCNP	-0.1	-0.2; 0	0.04	0.3		-9.4507	-17.93; -0.1	0.0478198	0.51082		-4.62242	-13.32; 4.95	0.330183	0.88691
Diphtheria	MECPTP	-0.1	-0.18; -0.03	0.01	0.09		-6.55799	-13.59; 1.05	0.0889441	0.51082		-7.71045	-13.91; -1.06	0.0239988	0.359983
Pertussis	MEP	0.04	-0.02; 0.11	0.2	0.89		2.31556	-4.96; 10.14	0.54078	0.963165		3.4748	-2.61; 9.95	0.267983	0.957466
Pertussis	MBP	0.02	-0.06; 0.11	0.56	0.89		1.68371	-7.12; 11.32	0.716304	0.963165		1.59017	-5.69; 9.44	0.676195	0.957466
Pertussis	MiBP	0.01	-0.09; 0.1	0.89	0.89		0.747093	-9.71; 12.41	0.893458	0.963165		0.30222	-7.65; 8.93	0.942584	0.957466
Pertussis	MHBP	0.03	-0.05; 0.11	0.49	0.89		1.0377	-7.19; 9.99	0.810603	0.963165		2.54473	-4.22; 9.79	0.468767	0.957466
Pertussis	MHiBP	0.03	-0.07; 0.12	0.57	0.89		1.40293	-9.04; 13.05	0.800552	0.963165		2.30781	-5.76; 11.07	0.584364	0.957466
Pertussis	MBzP	0.03	-0.04; 0.1	0.42	0.89		3.33137	-4.62; 11.95	0.420285	0.963165		1.33291	-4.89; 7.96	0.68063	0.957466
Pertussis	MCPP	-0.01	-0.11; 0.09	0.87	0.89		-1.30066	-10.96; 9.41	0.80225	0.963165		0.347648	-8.44; 9.98	0.940546	0.957466
Pertussis	MEHP	0.02	-0.06; 0.11	0.61	0.89		3.07199	-5.8; 12.78	0.507971	0.963165		-0.201711	-7.38; 7.53	0.957466	0.957466
Pertussis	MEHHP	-0.01	-0.1; 0.07	0.75	0.89		-0.62128	-9.55; 9.19	0.896217	0.963165		-1.22262	-8.55; 6.69	0.75325	0.957466
Pertussis	MEOHP	-0.01	-0.09; 0.08	0.88	0.89		0.28303	-8.81; 10.28	0.953255	0.963165		-1.07058	-8.54; 7.01	0.787066	0.957466
Pertussis	MECPP	-0.02	-0.12; 0.08	0.72	0.89		-0.247779	-10.27; 10.89	0.963165	0.963165		-2.05878	-10.11; 6.72	0.632941	0.957466
Pertussis	MCOP	-0.04	-0.13; 0.06	0.44	0.89		-0.760729	-9.98; 9.4	0.877306	0.963165		-4.35072	-12.38; 4.42	0.318448	0.957466
Pertussis	MONP	-0.02	-0.1; 0.07	0.72	0.89		0.874514	-7.42; 9.91	0.841416	0.963165		-3.41887	-10.79; 4.56	0.388131	0.957466
Pertussis	MCNP	-0.1	-0.22; 0.01	0.07	0.89		-8.85135	-19.35; 3.01	0.136619	0.963165		-5.06528	-14.13; 4.95	0.307887	0.957466
Pertussis	MECPTP	-0.04	-0.12; 0.05	0.39	0.89		-0.642423	-9.89; 9.56	0.89657	0.963165		-4.06561	-10.89; 3.28	0.26823	0.957466
Tetanus	MEP	0.04	-0.02; 0.1	0.19	0.97		3.76556	-2.47; 10.4	0.240976	0.850626		1.80116	-3.99; 7.95	0.548603	0.840476
Tetanus	MBP	0	-0.08; 0.07	0.92	0.97		-2.37539	-9.55; 5.37	0.534912	0.850626		1.52381	-5.5; 9.07	0.677892	0.840476
Tetanus	MiBP	0.02	-0.07; 0.11	0.64	0.97		1.39046	-7.56; 11.2	0.768305	0.850626		1.41206	-6.34; 9.81	0.728412	0.840476
Tetanus	MHBP	0.01	-0.06; 0.08	0.84	0.97		-1.85539	-8.63; 5.43	0.606164	0.850626		2.54794	-3.98; 9.52	0.451706	0.840476
Tetanus	MHiBP	0.03	-0.05; 0.12	0.45	0.97		1.22257	-7.64; 10.94	0.793917	0.850626		3.2028	-4.65; 11.7	0.432765	0.840476
Tetanus	MBzP	0.02	-0.05; 0.08	0.58	0.97		-0.994972	-7.47; 5.93	0.770827	0.850626		3.46854	-2.65; 9.97	0.270828	0.840476
Tetanus	MCPP	-0.01	-0.1; 0.08	0.85	0.97		-3.87946	-11.86; 4.83	0.369047	0.850626		3.29796	-5.43; 12.83	0.469105	0.840476
Tetanus	MEHP	0.02	-0.06; 0.09	0.65	0.97		0.293938	-7.05; 8.22	0.939356	0.939356		1.80182	-5.26; 9.39	0.62448	0.840476
Tetanus	MEHHP	-0.01	-0.09; 0.07	0.83	0.97		-3.26037	-10.63; 4.72	0.410353	0.850626		2.14963	-5.16; 10.02	0.57275	0.840476
Tetanus	MEOHP	0	-0.08; 0.08	0.97	0.97		-1.94887	-9.5; 6.23	0.628328	0.850626		2.23186	-5.21; 10.26	0.565373	0.840476
Tetanus	MECPP	-0.02	-0.1; 0.07	0.72	0.97		-2.69554	-11; 6.39	0.546276	0.850626		0.631473	-7.36; 9.31	0.880856	0.913865
Tetanus	MCOP	-0.01	-0.09; 0.08	0.83	0.97		-3.36846	-10.98; 4.9	0.411062	0.850626		2.57353	-5.76; 11.64	0.554726	0.840476
Tetanus	MONP	0	-0.08; 0.07	0.97	0.97		-2.27255	-9.09; 5.05	0.530955	0.850626		2.25572	-5.28; 10.39	0.566122	0.840476
Tetanus	MCNP	-0.07	-0.17; 0.04	0.2	0.97		-8.42473	-17.39; 1.51	0.0935095	0.850626		-0.530853	-9.72; 9.6	0.913865	0.913865
Tetanus	MECPTP	-0.05	-0.13; 0.03	0.19	0.97		-3.67599	-11.28; 4.58	0.369936	0.850626		-3.56738	-10.19; 3.54	0.31493	0.840476
Measles	MEP	-0.01	-0.05; 0.03	0.66	0.76		-2.74978	-6.83; 1.51	0.200813	0.989487		1.54901	-2.93; 6.23	0.501846	0.657275
Measles	MBP	0.02	-0.03; 0.08	0.44	0.61		-0.202051	-5.34; 5.21	0.93987	0.989487		3.29566	-2.23; 9.14	0.246218	0.554935
Measles	MiBP	0.01	-0.05; 0.07	0.79	0.85		0.527373	-5.7; 7.16	0.871136	0.989487		0.614374	-5.36; 6.96	0.843696	0.90396
Measles	MHBP	0.02	-0.03; 0.07	0.41	0.61		0.203243	-4.64; 5.29	0.93562	0.989487		2.79868	-2.27; 8.13	0.282729	0.554935
Measles	MHiBP	0.02	-0.04; 0.09	0.47	0.61		2.25494	-4.02; 8.94	0.488017	0.989487		1.10054	-4.88; 7.45	0.723461	0.834762
Measles	MBzP	0	-0.05; 0.05	0.97	0.97		-0.130634	-4.7; 4.66	0.956101	0.989487		-0.13193	-4.72; 4.67	0.955872	0.955872
Measles	MCPP	0.02	-0.04; 0.09	0.47	0.61		0.10265	-5.74; 6.31	0.973169	0.989487		3.39225	-3.39; 10.65	0.332961	0.554935
Measles	MEHP	0.02	-0.04; 0.07	0.49	0.61		0.901097	-4.27; 6.35	0.736699	0.989487		1.90951	-3.57; 7.7	0.500144	0.657275
Measles	MEHHP	0.02	-0.03; 0.08	0.4	0.61		0.0795319	-5.27; 5.73	0.977249	0.989487		3.22695	-2.49; 9.28	0.272969	0.554935
Measles	MEOHP	0.03	-0.03; 0.08	0.38	0.61		0.352491	-5.06; 6.07	0.900456	0.989487		3.1837	-2.63; 9.35	0.28809	0.554935
Measles	MECPP	0.03	-0.04; 0.09	0.4	0.61		0.419879	-5.6; 6.82	0.89365	0.989487		3.26186	-3.09; 10.03	0.319784	0.554935
Measles	MCOP	0.03	-0.03; 0.09	0.36	0.61		-0.727373	-6.22; 5.08	0.800286	0.989487		5.20705	-1.39; 12.25	0.123971	0.554935
Measles	MONP	0.03	-0.02; 0.09	0.22	0.61		0.0334622	-4.85; 5.17	0.989487	0.989487		5.47911	-0.51; 11.83	0.0733213	0.554935
Measles	MCNP	0.03	-0.04; 0.11	0.37	0.61		-1.15595	-8.01; 6.2	0.749677	0.989487		5.75833	-1.8; 13.9	0.137929	0.554935
Measles	MECPTP	-0.02	-0.08; 0.04	0.48	0.61		-1.01653	-6.5; 4.79	0.723885	0.989487		-1.7499	-6.99; 3.78	0.52582	0.657275
Mumps	MEP	0.02	0; 0.05	0.09	0.65		2.17627	-0.25; 4.66	0.0789814	0.859171		1.04134	-1.63; 3.78	0.445863	0.858548
Mumps	MBP	0.02	-0.02; 0.05	0.34	0.93		0.747656	-2.21; 3.79	0.621877	0.859171		1.40001	-1.86; 4.77	0.402856	0.858548
Mumps	MiBP	0.02	-0.02; 0.05	0.41	0.93		1.74876	-1.84; 5.47	0.342079	0.859171		0.540827	-3.05; 4.26	0.769977	0.858548
Mumps	MHBP	0.01	-0.02; 0.04	0.39	0.93		0.70423	-2.07; 3.55	0.620149	0.859171		1.0868	-1.91; 4.17	0.47909	0.858548
Mumps	MHiBP	0.02	-0.01; 0.06	0.21	0.93		2.51395	-1.07; 6.22	0.169717	0.859171		0.910728	-2.67; 4.63	0.621566	0.858548
Mumps	MBzP	0	-0.03; 0.03	0.9	0.93		-0.175915	-2.77; 2.49	0.895314	0.895314		0.357134	-2.41; 3.2	0.801311	0.858548
Mumps	MCPP	0	-0.03; 0.04	0.86	0.93		1.05669	-2.31; 4.54	0.540619	0.859171		-0.697087	-4.62; 3.39	0.732734	0.858548
Mumps	MEHP	-0.01	-0.04; 0.02	0.53	0.93		0.353264	-2.58; 3.37	0.814563	0.872746		-1.72974	-4.9; 1.54	0.294478	0.858548
Mumps	MEHHP	-0.01	-0.04; 0.03	0.72	0.93		0.477137	-2.59; 3.64	0.761837	0.872746		-1.25596	-4.55; 2.15	0.462954	0.858548
Mumps	MEOHP	-0.01	-0.04; 0.03	0.72	0.93		0.639867	-2.45; 3.83	0.687337	0.859171		-1.44175	-4.78; 2.02	0.407425	0.858548
Mumps	MECPP	-0.01	-0.04; 0.03	0.77	0.93		0.963098	-2.49; 4.54	0.587168	0.859171		-1.61996	-5.26; 2.16	0.394118	0.858548
Mumps	MCOP	0	-0.03; 0.04	0.93	0.93		1.02406	-2.16; 4.31	0.530745	0.859171		-0.95596	-4.72; 2.95	0.624994	0.858548
Mumps	MONP	0	-0.03; 0.03	0.86	0.93		0.830691	-1.97; 3.71	0.562954	0.859171		-0.56773	-3.99; 2.97	0.748579	0.858548
Mumps	MCNP	0.01	-0.03; 0.05	0.66	0.93		1.13261	-2.88; 5.31	0.583246	0.859171		0.207898	-4.13; 4.75	0.926384	0.926384
Mumps	MECPTP	-0.04	-0.07; -0.01	0.02	0.36		-0.666904	-3.81; 2.57	0.681356	0.859171		-4.13259	-7.15; -1.02	0.0100014	0.15002
Rubella	MEP	0.03	0; 0.05	0.06	0.49		0.953516	-1.63; 3.6	0.470733	0.970445		2.96958	0.09; 5.93	0.0431309	0.306272
Rubella	MBP	0.02	-0.02; 0.05	0.38	0.49		-0.761515	-3.87; 2.45	0.636043	0.970445		2.82029	-0.7; 6.46	0.116902	0.306272
Rubella	MiBP	0.02	-0.02; 0.06	0.31	0.49		0.838078	-2.97; 4.8	0.669235	0.970445		1.77948	-2.09; 5.81	0.370984	0.397483
Rubella	MHBP	0.01	-0.02; 0.05	0.39	0.49		-0.713166	-3.63; 2.29	0.636471	0.970445		2.58302	-0.65; 5.92	0.117603	0.306272
Rubella	MHiBP	0.03	-0.01; 0.07	0.16	0.49		1.05698	-2.73; 4.99	0.587521	0.970445		2.69702	-1.19; 6.73	0.174671	0.306272
Rubella	MBzP	0.01	-0.02; 0.04	0.36	0.49		-1.16712	-3.91; 1.65	0.411565	0.970445		2.62967	-0.37; 5.72	0.0855417	0.306272
Rubella	MCPP	0.01	-0.03; 0.05	0.64	0.68		-1.0645	-4.58; 2.58	0.560253	0.970445		2.57614	-1.74; 7.09	0.245018	0.306272
Rubella	MEHP	0.02	-0.01; 0.06	0.21	0.49		0.776229	-2.37; 4.02	0.630524	0.970445		2.18488	-1.33; 5.82	0.224605	0.306272
Rubella	MEHHP	0.01	-0.02; 0.05	0.44	0.51		0.0151384	-3.24; 3.38	0.992811	0.992811		1.8901	-1.73; 5.65	0.309128	0.356687
Rubella	MEOHP	0.02	-0.02; 0.06	0.28	0.49		0.482692	-2.82; 3.9	0.776356	0.970445		2.23996	-1.46; 6.08	0.237088	0.306272
Rubella	MECPP	0.02	-0.02; 0.06	0.26	0.49		0.624979	-3.05; 4.44	0.741474	0.970445		2.57572	-1.47; 6.79	0.214371	0.306272
Rubella	MCOP	0.02	-0.02; 0.06	0.29	0.49		0.122482	-3.25; 3.61	0.943891	0.992811		2.69094	-1.46; 7.02	0.205766	0.306272
Rubella	MONP	0.02	-0.02; 0.05	0.3	0.49		0.0919318	-2.88; 3.16	0.952116	0.992811		2.44138	-1.31; 6.33	0.203443	0.306272
Rubella	MCNP	0.03	-0.02; 0.07	0.26	0.49		-0.837125	-5.04; 3.55	0.701849	0.970445		4.32383	-0.46; 9.34	0.0771095	0.306272
Rubella	MECPTP	0	-0.04; 0.04	1	1		0.692315	-2.71; 4.21	0.692211	0.970445		-0.770889	-4.17; 2.75	0.661684	0.661684

## Sheet: TableS4
TableS4: Results from the individual chemical regression. Estimated associations (95% Confidence Intervals (CI), p-values and False discovery Rate (FDR) correction) between the individual phthalate (log2-transformed levels and assessed in the 3rd trimester) and log2-transformed antibody response to vaccinations in PROGRESS children. All results were reported as the percent change (%) in mean anti…
Exposure 3rd trimester		Overall population					Girls					Boys
Antibody	Metabolite	Beta	95%CI	p.value	FDR		Beta	95%CI	p.value	FDR		Beta	95%CI	p.value	FDR
Diphtheria	MEP	2.71879	-1,49; 7,10	0.207572	0.939452		4.50411	-1,52; 10,90	0.144933	0.896712		1.17291	-4,63; 7,32	0.696859	0.876361
Diphtheria	MBP	-1.61016	-6,86; 3,94	0.560647	0.939452		-3.71548	-11,30; 4,51	0.363105	0.896712		0.730454	-6,57; 8,60	0.84871	0.876361
Diphtheria	MiBP	1.8511	-3,70; 7,72	0.520017	0.939452		2.36102	-6,19; 11,69	0.597808	0.896712		1.56046	-5,63; 9,30	0.677737	0.876361
Diphtheria	MHBP	-1.47904	-6,52; 3,83	0.57688	0.939452		-3.26052	-10,46; 4,52	0.398587	0.896712		0.577688	-6,50; 8,20	0.876361	0.876361
Diphtheria	MHiBP	2.20411	-3,32; 8,05	0.44084	0.939452		2.75245	-5,55; 11,79	0.525449	0.896712		1.79403	-5,49; 9,64	0.636811	0.876361
Diphtheria	MBzP	1.56356	-3,04; 6,38	0.510855	0.939452		0.690106	-5,80; 7,63	0.838814	0.898729		2.70211	-3,89; 9,75	0.428707	0.876361
Diphtheria	MCPP	-2.41287	-8,21; 3,75	0.433343	0.939452		-3.22867	-11,79; 6,16	0.48477	0.896712		-1.10312	-8,97; 7,44	0.791862	0.876361
Diphtheria	MEHP	1.40704	-3,74; 6,83	0.597752	0.939452		2.24147	-5,55; 10,67	0.581294	0.896712		0.852906	-5,94; 8,13	0.810142	0.876361
Diphtheria	MEHHP	-0.278598	-5,72; 5,48	0.922156	0.941653		1.37023	-7,31; 10,86	0.764339	0.898729		-1.37136	-8,31; 6,09	0.708778	0.876361
Diphtheria	MEOHP	0.213968	-5,38; 6,14	0.941653	0.941653		1.43952	-7,42; 11,15	0.757798	0.898729		-0.592776	-7,79; 7,17	0.876051	0.876361
Diphtheria	MECPP	-1.4901	-7,32; 4,70	0.628384	0.939452		0.00343376	-9,19; 10,12	0.99944	0.99944		-2.44473	-9,95; 5,69	0.54236	0.876361
Diphtheria	MCOP	-0.528414	-6,45; 5,77	0.865233	0.941653		-5.17794	-13,51; 3,96	0.255209	0.896712		3.68141	-4,47; 12,53	0.384633	0.876361
Diphtheria	MONP	1.15429	-4,39; 7,02	0.688932	0.939452		-0.876381	-8,77; 7,70	0.834237	0.898729		2.45449	-5,16; 10,69	0.536257	0.876361
Diphtheria	MCNP	-2.97388	-9,66; 4,21	0.406217	0.939452		-10.089	-18,76; -0,49	0.040042	0.60063		6.70118	-3,46; 17,93	0.20229	0.876361
Diphtheria	MECPTP	-0.64566	-5,90; 4,90	0.814708	0.941653		-3.4296	-10,60; 4,31	0.372729	0.896712		3.21719	-4,44; 11,49	0.418526	0.876361
Pertussis	MEP	2.6828	-2,21; 7,82	0.286894	0.968458		3.2922	-4,09; 11,25	0.389719	0.989373		2.23806	-4,03; 8,92	0.490666	0.937807
Pertussis	MBP	1.18325	-5,09; 7,87	0.718023	0.968458		1.65735	-8,22; 12,59	0.751078	0.989373		2.88645	-5,08; 11,53	0.486823	0.937807
Pertussis	MiBP	3.21513	-3,32; 10,19	0.341578	0.968458		5.51408	-5,30; 17,57	0.32851	0.989373		2.80641	-4,98; 11,23	0.488713	0.937807
Pertussis	MHBP	0.53902	-5,44; 6,90	0.863147	0.968458		0.0651235	-9,13; 10,19	0.989373	0.989373		3.05047	-4,70; 11,44	0.449172	0.937807
Pertussis	MHiBP	2.94417	-3,52; 9,84	0.379517	0.968458		3.52472	-6,77; 14,96	0.514646	0.989373		3.64876	-4,28; 12,23	0.374872	0.937807
Pertussis	MBzP	2.87864	-2,54; 8,60	0.302687	0.968458		6.33879	-2,07; 15,46	0.142317	0.989373		0.980026	-5,98; 8,45	0.787586	0.997363
Pertussis	MCPP	-0.661923	-7,52; 6,71	0.855281	0.968458		0.107291	-10,79; 12,34	0.985362	0.989373		0.615343	-7,95; 9,98	0.891857	0.997363
Pertussis	MEHP	1.66672	-4,33; 8,04	0.592887	0.968458		5.31688	-4,54; 16,19	0.299272	0.989373		-0.000588187	-7,21; 7,77	0.999876	0.999876
Pertussis	MEHHP	-0.490803	-6,80; 6,25	0.882653	0.968458		2.45814	-8,33; 14,52	0.666939	0.989373		-0.917962	-8,38; 7,15	0.816263	0.997363
Pertussis	MEOHP	-0.379626	-6,84; 6,53	0.911174	0.968458		2.3061	-8,68; 14,61	0.692314	0.989373		-0.354301	-8,08; 8,02	0.930872	0.997363
Pertussis	MECPP	-0.821012	-7,64; 6,50	0.819951	0.968458		2.60316	-8,98; 15,66	0.672278	0.989373		-1.31368	-9,45; 7,55	0.761802	0.997363
Pertussis	MCOP	0.65354	-6,31; 8,13	0.85815	0.968458		-1.25805	-11,97; 10,75	0.82783	0.989373		3.05671	-5,63; 12,54	0.500164	0.937807
Pertussis	MONP	0.42091	-5,98; 7,25	0.900152	0.968458		-0.454718	-10,21; 10,36	0.930552	0.989373		1.6419	-6,45; 10,44	0.698876	0.997363
Pertussis	MCNP	2.55598	-5,65; 11,48	0.552133	0.968458		-2.0025	-13,76; 11,36	0.755003	0.989373		9.50972	-1,60; 21,88	0.0955535	0.937807
Pertussis	MECPTP	0.12769	-6,03; 6,69	0.968458	0.968458		-1.34049	-10,38; 8,61	0.781819	0.989373		3.05788	-5,13; 11,96	0.47353	0.937807
Tetanus	MEP	2.28031	-2,12; 6,88	0.313981	0.937867		2.15599	-4,05; 8,77	0.502551	0.897079		2.82556	-3,36; 9,40	0.376118	0.879824
Tetanus	MBP	-1.74285	-7,25; 4,09	0.548923	0.937867		-2.50724	-10,56; 6,27	0.561543	0.897079		0.202435	-7,43; 8,46	0.959847	0.959847
Tetanus	MiBP	1.87706	-3,95; 8,06	0.535078	0.937867		3.32337	-5,71; 13,22	0.481229	0.897079		1.50353	-6,05; 9,67	0.703651	0.879824
Tetanus	MHBP	-1.11974	-6,43; 4,49	0.688475	0.937867		-2.62955	-10,23; 5,62	0.5182	0.897079		1.59983	-5,91; 9,71	0.683804	0.879824
Tetanus	MHiBP	3.0231	-2,82; 9,22	0.316505	0.937867		3.20485	-5,53; 12,75	0.482152	0.897079		3.54784	-4,22; 11,95	0.378801	0.879824
Tetanus	MBzP	1.43339	-3,40; 6,50	0.566275	0.937867		1.84978	-5,03; 9,23	0.605431	0.897079		1.99961	-4,89; 9,39	0.576906	0.879824
Tetanus	MCPP	-3.27239	-9,30; 3,16	0.309963	0.937867		-2.394	-11,44; 7,58	0.623297	0.897079		-2.77463	-10,89; 6,08	0.524656	0.879824
Tetanus	MEHP	0.924311	-4,45; 6,60	0.741121	0.937867		3.80885	-4,46; 12,80	0.375282	0.897079		-0.722646	-7,75; 6,84	0.845501	0.959847
Tetanus	MEHHP	-1.3872	-7,04; 4,61	0.641662	0.937867		0.827899	-8,22; 10,76	0.862655	0.990285		-2.08074	-9,31; 5,73	0.58896	0.879824
Tetanus	MEOHP	-0.972444	-6,77; 5,19	0.750294	0.937867		1.17791	-8,08; 11,37	0.809811	0.990285		-1.51356	-9,00; 6,59	0.703859	0.879824
Tetanus	MECPP	-2.79946	-8,83; 3,63	0.383821	0.937867		0.0624995	-9,57; 10,72	0.990285	0.990285		-3.86004	-11,62; 4,58	0.357013	0.879824
Tetanus	MCOP	-0.0846227	-6,33; 6,58	0.979426	0.979426		-2.15285	-11,19; 7,80	0.657858	0.897079		2.01205	-6,43; 11,22	0.649387	0.879824
Tetanus	MONP	0.491483	-5,29; 6,63	0.870827	0.979426		0.305286	-8,06; 9,43	0.944966	0.990285		0.339899	-7,51; 8,86	0.934523	0.959847
Tetanus	MCNP	-1.49692	-8,63; 6,19	0.693262	0.937867		-6.89006	-16,37; 3,66	0.190988	0.897079		6.41059	-4,24; 18,24	0.246194	0.879824
Tetanus	MECPTP	-0.186495	-5,73; 5,68	0.948792	0.979426		-3.22127	-10,75; 4,94	0.425749	0.897079		4.43814	-3,69; 13,26	0.291638	0.879824
Measles	MEP	-1.87789	-4,97; 1,32	0.245289	0.914499		-2.60806	-6,72; 1,69	0.228315	0.803559		-1.18842	-5,85; 3,70	0.625453	0.874344
Measles	MBP	-0.440103	-4,54; 3,83	0.836599	0.914499		-0.634582	-6,38; 5,47	0.833163	0.961342		-0.89399	-6,81; 5,40	0.773612	0.874344
Measles	MiBP	-1.54001	-5,68; 2,78	0.47752	0.914499		1.31086	-4,90; 7,93	0.684723	0.961342		-4.21422	-9,77; 1,68	0.156709	0.874344
Measles	MHBP	-0.377244	-4,31; 3,71	0.853532	0.914499		-1.01928	-6,43; 4,70	0.719207	0.961342		-0.316551	-6,10; 5,82	0.916658	0.916658
Measles	MHiBP	-1.81075	-5,91; 2,46	0.399226	0.914499		-0.0760355	-6,01; 6,23	0.980439	0.980439		-3.67485	-9,33; 2,33	0.223458	0.874344
Measles	MBzP	0.828423	-2,69; 4,48	0.648308	0.914499		1.84075	-2,96; 6,88	0.456425	0.803559		-0.770232	-6,03; 4,78	0.779317	0.874344
Measles	MCPP	-1.33509	-5,86; 3,41	0.57383	0.914499		0.81946	-5,73; 7,83	0.810744	0.961342		-3.97213	-10,24; 2,74	0.237662	0.874344
Measles	MEHP	0.383819	-3,54; 4,47	0.850315	0.914499		3.52258	-2,24; 9,62	0.233984	0.803559		-2.73551	-8,11; 2,96	0.337003	0.874344
Measles	MEHHP	0.615708	-3,62; 5,04	0.779066	0.914499		2.33872	-4,08; 9,19	0.482135	0.803559		-1.18231	-6,90; 4,89	0.694226	0.874344
Measles	MEOHP	0.640172	-3,69; 5,17	0.775542	0.914499		2.77075	-3,81; 9,80	0.415584	0.803559		-1.55267	-7,42; 4,69	0.615768	0.874344
Measles	MECPP	0.120628	-4,45; 4,91	0.959564	0.959564		2.52093	-4,39; 9,93	0.481981	0.803559		-2.40747	-8,59; 4,20	0.463432	0.874344
Measles	MCOP	0.846479	-3,79; 5,70	0.72459	0.914499		2.53301	-4,10; 9,62	0.460844	0.803559		-0.789371	-7,24; 6,10	0.816054	0.874344
Measles	MONP	0.556686	-3,69; 5,00	0.800558	0.914499		2.57821	-3,40; 8,92	0.403365	0.803559		-1.3781	-7,43; 5,06	0.665467	0.874344
Measles	MCNP	1.07631	-4,31; 6,77	0.700889	0.914499		0.400026	-6,81; 8,17	0.915906	0.980439		1.22946	-6,77; 9,91	0.769669	0.874344
Measles	MECPTP	-0.550746	-4,61; 3,68	0.794317	0.914499		-2.07949	-7,41; 3,56	0.459268	0.803559		0.812387	-5,36; 7,39	0.800766	0.874344
Mumps	MEP	1.59592	-0,23; 3,46	0.0872101	0.173332		1.21733	-1,22; 3,72	0.32854	0.352007		2.00195	-0,77; 4,85	0.157149	0.415838
Mumps	MBP	2.98174	0,57; 5,45	0.0151076	0.113307		2.21613	-1,15; 5,69	0.197338	0.296007		3.89514	0,34; 7,57	0.0316162	0.237121
Mumps	MiBP	2.035	-0,42; 4,55	0.103999	0.173332		2.12079	-1,44; 5,82	0.245182	0.306477		2.03414	-1,41; 5,60	0.24879	0.415838
Mumps	MHBP	3.01488	0,71; 5,37	0.0102478	0.113307		2.11481	-1,06; 5,39	0.191809	0.296007		4.11391	0,67; 7,68	0.0192888	0.237121
Mumps	MHiBP	2.07289	-0,36; 4,56	0.0951412	0.173332		1.72609	-1,71; 5,29	0.327343	0.352007		2.44051	-1,05; 6,05	0.171491	0.415838
Mumps	MBzP	1.8844	-0,14; 3,95	0.0685564	0.173332		1.0887	-1,63; 3,88	0.43313	0.43313		2.94307	-0,19; 6,17	0.0654628	0.327314
Mumps	MCPP	2.36205	-0,32; 5,12	0.0848448	0.173332		2.51939	-1,27; 6,46	0.194389	0.296007		2.29379	-1,59; 6,34	0.249503	0.415838
Mumps	MEHP	0.955352	-1,31; 3,27	0.409412	0.409412		2.02773	-1,21; 5,37	0.221103	0.301505		0.0538054	-3,17; 3,38	0.974147	0.974147
Mumps	MEHHP	1.44398	-1,00; 3,95	0.248281	0.290635		2.42035	-1,24; 6,22	0.196538	0.296007		0.789533	-2,60; 4,30	0.650449	0.851578
Mumps	MEOHP	1.46595	-1,03; 4,03	0.251884	0.290635		2.5587	-1,18; 6,44	0.181352	0.296007		0.737568	-2,75; 4,35	0.681262	0.851578
Mumps	MECPP	1.5731	-1,08; 4,30	0.247378	0.290635		3.2717	-0,69; 7,39	0.105803	0.296007		0.341316	-3,36; 4,19	0.858291	0.974147
Mumps	MCOP	2.6045	-0,09; 5,37	0.057817	0.173332		2.89806	-0,89; 6,83	0.134335	0.296007		2.38455	-1,47; 6,39	0.22687	0.415838
Mumps	MONP	1.87057	-0,59; 4,39	0.136986	0.205479		2.29465	-1,10; 5,80	0.185986	0.296007		1.54458	-2,07; 5,29	0.404761	0.607142
Mumps	MCNP	3.56034	0,41; 6,81	0.0265514	0.132757		3.29073	-0,93; 7,69	0.127546	0.296007		3.86023	-0,89; 8,84	0.112235	0.415838
Mumps	MECPTP	1.21377	-1,15; 3,63	0.315722	0.338274		2.11714	-1,04; 5,38	0.19004	0.296007		0.179596	-3,39; 3,88	0.922296	0.974147
Rubella	MEP	0.675618	-1,25; 2,64	0.493034	0.856762		0.00926112	-2,48; 2,56	0.994217	0.994217		1.50178	-1,48; 4,58	0.325346	0.619227
Rubella	MBP	-0.535053	-3,02; 2,01	0.676651	0.856762		-1.51331	-4,86; 1,95	0.384696	0.971411		0.113231	-3,63; 4,01	0.953348	0.953348
Rubella	MiBP	-0.400348	-2,94; 2,21	0.760307	0.856762		2.04286	-1,63; 5,85	0.277156	0.971411		-2.57873	-6,12; 1,10	0.165478	0.619227
Rubella	MHBP	-0.62233	-2,99; 1,81	0.612188	0.856762		-1.83725	-4,98; 1,41	0.261935	0.971411		0.326719	-3,32; 4,11	0.862041	0.923615
Rubella	MHiBP	-0.555784	-3,07; 2,03	0.66923	0.856762		0.99035	-2,53; 4,64	0.584443	0.971411		-2.1173	-5,72; 1,62	0.261546	0.619227
Rubella	MBzP	0.277106	-1,85; 2,45	0.799284	0.856762		-0.434856	-3,19; 2,40	0.759627	0.971411		0.80561	-2,53; 4,26	0.638744	0.844633
Rubella	MCPP	-0.821458	-3,58; 2,02	0.56615	0.856762		-1.16132	-4,94; 2,77	0.555134	0.971411		-0.727068	-4,81; 3,53	0.732015	0.844633
Rubella	MEHP	0.211023	-2,17; 2,65	0.862954	0.862954		0.982947	-2,33; 4,41	0.563508	0.971411		-0.686242	-4,13; 2,89	0.700783	0.844633
Rubella	MEHHP	-1.00062	-3,53; 1,59	0.444681	0.856762		0.392647	-3,32; 4,25	0.837668	0.971411		-2.37479	-5,90; 1,28	0.198654	0.619227
Rubella	MEOHP	-0.825718	-3,42; 1,83	0.537907	0.856762		0.41596	-3,38; 4,36	0.831671	0.971411		-2.17	-5,81; 1,61	0.25529	0.619227
Rubella	MECPP	-1.27578	-4,01; 1,54	0.369089	0.856762		0.61186	-3,39; 4,78	0.767039	0.971411		-3.13787	-6,97; 0,85	0.120423	0.619227
Rubella	MCOP	0.97927	-1,84; 3,88	0.498234	0.856762		-0.458379	-4,26; 3,49	0.815846	0.971411		2.14761	-2,00; 6,48	0.313307	0.619227
Rubella	MONP	1.04656	-1,54; 3,70	0.430766	0.856762		0.250586	-3,19; 3,82	0.887695	0.971411		1.6061	-2,29; 5,66	0.422595	0.704325
Rubella	MCNP	0.845992	-2,42; 4,22	0.615326	0.856762		-0.627765	-4,84; 3,77	0.774376	0.971411		2.54559	-2,54; 7,89	0.330255	0.619227
Rubella	MECPTP	-0.322926	-2,79; 2,21	0.799645	0.856762		0.193857	-3,02; 3,51	0.90665	0.971411		-0.989033	-4,79; 2,96	0.616695	0.844633

## Sheet: TableS5
Table S5. Results from the Quantile G-Computation regressions. Estimated associations (95% Confidence Intervals (CI), and p-values) between the phthalate metabolite mixture (ranked in deciles and assessed in the 2nd and 3rd trimesters) and log2-transformed antibody response to vaccinations in PROGRESS children. Weights indicate the contribution of each metabolite to the mixture and computed witho…
Antibody response	Overall mixture			weights
Exposure: 2nd trimester	Est	95%CI	p	MEP	MBP	MiBP	MHBP	MHiBP	MBzP	MCPP	MEHP	MEHHP	MEOHP	MECPP	MCOP	MONP	MCNP	MECPTP
Diphtheria	-1.7	(-5.49; 2.24)	0.41	0.1	-0.21	0	0.02	0.08	0.03	0.07	0.09	0.02	0.26	-0.25	0.32	-0.22	-0.2	-0.13
Pertussis	0.02	(-4.18; 4.87)	0.93	0.04	0.14	-0.18	-0.14	0.21	0.07	0.04	0.08	0	0.12	-0.09	0.29	-0.31	-0.23	-0.05
Tetanus	0.02	(-3.96; 4.15)	0.99	0.06	-0.17	-0.07	0.05	0.11	0.05	0.07	0.07	-0.06	0.32	-0.25	0.27	-0.16	-0.19	-0.09
Measles	-0.5	(-3.42; 2.5)	0.77	-0.16	0.24	-0.24	-0.12	0.23	-0.14	0	0.07	0.04	-0.17	0.05	0.02	0.25	0.11	-0.17
Mumps	-0.07	(-1.75; 1.64)	0.93	0.03	0.35	-0.24	-0.18	0.34	-0.04	-0.17	-0.04	-0.04	-0.07	0.03	-0.09	0.13	0.11	-0.13
Rubella	1.61	(-0.25; 3.5)	0.08	0.04	-0.04	-0.17	0.17	0.12	0.01	-0.24	0.07	-0.43	0.21	0.13	-0.11	0.15	0.1	-0.02
Exposure: 3rd trimester	Est	95%CI	p	MEP	MBP	MiBP	MHBP	MHiBP	MBzP	MCPP	MEHP	MEHHP	MEOHP	MECPP	MCOP	MONP	MCNP	MECPTP
Diphtheria	1.23	(-2.81; 5.43)	0.54	0.12	0.19	-0.23	-0.29	0.25	0.06	-0.04	0.05	-0.12	-0.07	0.16	-0.14	0.17	-0.06	-0.06
Pertussis	1.49	(-3.23; 6.45)	0.55	0.06	0.25	-0.12	-0.25	0.17	0.05	-0.1	0.02	-0.21	-0.18	0.31	-0.04	0.02	0.12	-0.1
Tetanus	1.43	(-2.82; 5.87)	0.52	0.06	0.17	-0.32	-0.24	0.4	0.08	-0.13	0.06	-0.06	-0.2	0.17	-0.01	0.07	-0.02	-0.02
Measles	-1.04	(-4.08; 2.1)	0.54	-0.1	0.04	-0.06	-0.09	0.01	0.03	-0.01	-0.02	0.61	-0.36	-0.07	0.31	-0.21	-0.07	-0.01
Mumps	1.75	(-0.02; 3.55)	0.06	0.05	-0.04	0.14	0.33	-0.16	-0.01	-0.23	-0.02	0.1	-0.3	0.11	0.24	-0.14	0.03	-0.1
Rubella	0.68	(-1.19; 2.58)	0.45	0.05	-0.18	0.17	0.11	-0.2	0.03	-0.01	0.12	-0.34	0.27	-0.26	0.01	0.15	0.1	-0.02

## Sheet: TableS6
Table S6. Results from the Bayesian Kernel Machine regressions. Posterior inclusion probabilities (PIP) indicating the contribution of each phthalate metabolite to the mixture.
PIP values	Diphtheria	Pertussis	Tetanus	Measles	Mumps	Rubella
Exposure in the 2nd trimester
MEP	0.01	0.07	0.05	0.01	0.11	0
MBP	0.01	0.05	0.02	0.03	0.01	0
MiBP	0.07	0.09	0.06	0.01	0.02	0.01
MHBP	0.01	0.05	0.03	0.08	0.02	0
MHiBP	0.04	0.15	0.04	0.03	0.01	0.03
MBzP	0.07	0.07	0.11	0.04	0	0
MCPP	0.01	0.08	0.02	0.01	0.01	0
MEHP	0	0.07	0.01	0.03	0	0
MEHHP	0.02	0.08	0.02	0.07	0.01	0
MEOHP	0.01	0.09	0.05	0.12	0.01	0
MECPP	0	0.06	0.03	0.05	0.02	0
MCOP	0.03	0.05	0.04	0.09	0.02	0
MONP	0.01	0.06	0.03	0.09	0.01	0
MCNP	0.16	0.22	0.06	0.02	0	0.02
MECPTP	0.22	0.07	0.14	0.01	0.07	0
Exposure in the 3rd trimester
MEP	0.03	0.17	0.01	0.06	0.01	0.01
MBP	0	0.2	0.02	0.01	0.12	0.01
MiBP	0.02	0.32	0.11	0.04	0.04	0.02
MHBP	0.01	0.18	0.03	0.01	0.17	0
MHiBP	0	0.26	0.08	0.02	0.03	0
MBzP	0.01	0.19	0.04	0.03	0.02	0
MCPP	0.02	0.17	0.03	0.02	0.02	0.01
MEHP	0.01	0.13	0.02	0.06	0.01	0
MEHHP	0	0.24	0.04	0.05	0.03	0
MEOHP	0.01	0.24	0.03	0.04	0.07	0
MECPP	0	0.19	0.03	0.02	0	0.02
MCOP	0	0.13	0.02	0.03	0.01	0.01
MONP	0.03	0.17	0.01	0.02	0.03	0.01
MCNP	0	0.2	0	0.01	0.13	0
MECPTP	0	0.1	0	0.01	0.01	0
